# Supplementary material for: Identification of Therapeutic Targets for the Selective Killing of HBV-Positive Hepatocytes
Source: J Pers Med. 2021 Jul 10;11(7):649. doi: 10.3390/jpm11070649 (PMC8307716; doi:10.3390/jpm11070649)
Supplement: Supplementary file 1 [file jpm-11-00649-s001.zip]

Archive with 1 entries (1 files):
- jpm-1283494-supplementary.pdf
